# Supplementary material for: Lacticaseibacillus paracasei JS-3 Isolated from “Jiangshui” Ameliorates Hyperuricemia by Regulating Gut Microbiota and iTS Metabolism
Source: Foods. 2024 Apr 29;13(9):1371. doi: 10.3390/foods13091371 (PMC11083236; doi:10.3390/foods13091371)
Supplement: Supplementary file 1 [file foods-13-01371-s001.zip]

Archive with 6 entries (4 files):
- foods-2968563-supplementary/
- foods-2968563-supplementary/Supplementary data/
- foods-2968563-supplementary/Supplementary data/Fig. S1.pdf
- foods-2968563-supplementary/Supplementary data/Fig. S1.tif
- foods-2968563-supplementary/Supplementary data/Table S1.pdf
- foods-2968563-supplementary/Supplementary data/Table S2.pdf
